# Supplementary material for: A Means of Assessing Deep Learning-Based Detection of ICOS Protein Expression in Colon Cancer
Source: Cancers (Basel). 2021 Jul 29;13(15):3825. doi: 10.3390/cancers13153825 (PMC8345140; doi:10.3390/cancers13153825)
Supplement: Supplementary file 1 [file cancers-13-03825-s001.zip]

Archive with 1 entries (1 files):
- cancers-1288048-supplementary.pdf
